# Supplementary material for: The oldest psyllipsocid booklice, in Lower Cretaceous amber from Lebanon (Psocodea, Trogiomorpha, Psocathropetae, Psyllipsocidae)
Source: Zookeys. 2011 Sep 24;(130):153–65. doi: 10.3897/zookeys.130.1430 (PMC3260756; doi:10.3897/zookeys.130.1430)
Supplement: XML Treatment for Libanopsyllipsocus [file zookeys.130.1430-treatment1.xml]

<!DOCTYPE tp:taxon-treatment
  PUBLIC "-//TaxonX//DTD Taxonomic Treatment Publishing DTD v0 20100105//EN" "tax-treatment-NSO.dtd">
<tp:taxon-treatment xmlns:tp="http://www.plazi.org/taxpub"><tp:treatment-meta><mixed-citation publication-type="journal"><person-group><name><surname>Azar</surname><given-names>Dany</given-names></name><name><surname>Nel</surname><given-names>André</given-names></name></person-group><article-title>The oldest psyllipsocid booklice, in Lower Cretaceous amber from Lebanon (Psocodea, Trogiomorpha, Psocathropetae, Psyllipsocidae)</article-title><source>Zookeys</source><day>24</day><month>9</month><year>2011</year><volume>2011</volume><issue>130</issue><fpage>153</fpage><lpage>165</lpage><pub-id pub-id-type="doi">10.3897/zookeys.130.1430</pub-id></mixed-citation></tp:treatment-meta><tp:nomenclature><tp:taxon-name>
                            <tp:taxon-name-part taxon-name-part-type="genus">Libanopsyllipsocus</tp:taxon-name-part>
                        <object-id xmlns:xlink="http://www.w3.org/1999/xlink" xlink:type="simple">urn:lsid:zoobank.org:act:E646B958-D91F-4C29-917D-502035368507</object-id>
                        <object-id xmlns:xlink="http://www.w3.org/1999/xlink" xlink:type="simple">http://species-id.net/wiki/Libanopsyllipsocus</object-id>
                        </tp:taxon-name><tp:taxon-status xmlns:xlink="http://www.w3.org/1999/xlink" xlink:type="simple">gen. n.</tp:taxon-status></tp:nomenclature><tp:treatment-sec sec-type="Type species"><title>Type species.</title><p><italic><tp:taxon-name>Libanopsyllipsocus alexanderasnitsyni</tp:taxon-name></italic> sp. n.</p></tp:treatment-sec><tp:treatment-sec sec-type="Etymology"><title>Etymology.</title><p>After “Libano” (Lebanese in Latin), and “<italic><tp:taxon-name>Psyllipsocus</tp:taxon-name></italic>”, type genus of the family <tp:taxon-name>Psyllipsocidae</tp:taxon-name>; gender masculine.<!--PageBreak--></p></tp:treatment-sec><tp:treatment-sec sec-type="Diagnosis"><title>Diagnosis.</title><p>Hypopharynx with two distinct filaments. Macropterous; forewing without pterostigma; M two-branched; areola postica elongate and free; Cu2 and A ending together forming a nodulus. Hindwing with R1 absent; Rs two-branched; M simple; basal cell present. Distal end of tibia with two inner spines; tarsi three-segmented; distal pretarsi with claw with preapical tooth, and without pulvillus and microtrichia.</p></tp:treatment-sec></tp:taxon-treatment>
