# Supplementary material for: The oldest psyllipsocid booklice, in Lower Cretaceous amber from Lebanon (Psocodea, Trogiomorpha, Psocathropetae, Psyllipsocidae)
Source: Zookeys. 2011 Sep 24;(130):153–65. doi: 10.3897/zookeys.130.1430 (PMC3260756; doi:10.3897/zookeys.130.1430)
Supplement: XML Treatment for Libanopsyllipsocus alexanderasnitsyni [file zookeys.130.1430-treatment2.xml]

<!DOCTYPE tp:taxon-treatment
  PUBLIC "-//TaxonX//DTD Taxonomic Treatment Publishing DTD v0 20100105//EN" "tax-treatment-NSO.dtd">
<tp:taxon-treatment xmlns:tp="http://www.plazi.org/taxpub"><tp:treatment-meta><mixed-citation publication-type="journal"><person-group><name><surname>Azar</surname><given-names>Dany</given-names></name><name><surname>Nel</surname><given-names>André</given-names></name></person-group><article-title>The oldest psyllipsocid booklice, in Lower Cretaceous amber from Lebanon (Psocodea, Trogiomorpha, Psocathropetae, Psyllipsocidae)</article-title><source>Zookeys</source><day>24</day><month>9</month><year>2011</year><volume>2011</volume><issue>130</issue><fpage>153</fpage><lpage>165</lpage><pub-id pub-id-type="doi">10.3897/zookeys.130.1430</pub-id></mixed-citation></tp:treatment-meta><tp:nomenclature><tp:taxon-name>
                            <tp:taxon-name-part taxon-name-part-type="genus">Libanopsyllipsocus</tp:taxon-name-part>
                            <tp:taxon-name-part taxon-name-part-type="species">alexanderasnitsyni</tp:taxon-name-part>
                        <object-id xmlns:xlink="http://www.w3.org/1999/xlink" xlink:type="simple">urn:lsid:zoobank.org:act:F79BD9BC-BB80-44B6-AEA4-99748A240347</object-id>
                        <object-id xmlns:xlink="http://www.w3.org/1999/xlink" xlink:type="simple">http://species-id.net/wiki/Libanopsyllipsocus_alexanderasnitsyni</object-id>
                        </tp:taxon-name><tp:taxon-status xmlns:xlink="http://www.w3.org/1999/xlink" xlink:type="simple">sp. n.</tp:taxon-status><xref ref-type="fig" rid="F1">Figs 1</xref><xref ref-type="fig" rid="F2"/><xref ref-type="fig" rid="F3"/><xref ref-type="fig" rid="F4"/><xref ref-type="fig" rid="F5"/><xref ref-type="fig" rid="F6"/><xref ref-type="fig" rid="F7"/><xref ref-type="fig" rid="F8"/><xref ref-type="fig" rid="F9"/><xref ref-type="fig" rid="F10"/><xref ref-type="fig" rid="F11"/><xref ref-type="fig" rid="F12">12</xref></tp:nomenclature><tp:treatment-sec sec-type="Holotype"><title>Holotype.</title><p> Specimen n° 30 (male, coll. Azar); provisionally deposited in the Muséum National d’Histoire Naturelle, Paris, France.</p></tp:treatment-sec><tp:treatment-sec sec-type="Locality and horizon"><title>Locality and horizon.</title><p>Lower Cretaceous, Upper Barremian – Lower Aptian, amber of Hammana-Mdeyrij, Caza, Baabda, Mohafazat Jabal Loubnan, central Lebanon.</p></tp:treatment-sec><tp:treatment-sec sec-type="Etymology"><title>Etymology.</title><p>In honor of our friend Prof. Alexandr P. Rasnitsyn, a world authority in entomology and palaeoentomology.</p></tp:treatment-sec><tp:treatment-sec sec-type="Diagnosis"><title>Diagnosis.</title><p>As for the genus (<italic>vide supra</italic>).</p></tp:treatment-sec><tp:treatment-sec sec-type="Description"><title>Description.</title><p>Dorsal parts of head and body not preserved. Body and wings without scales (<xref ref-type="fig" rid="F1">Figs 1</xref>–<xref ref-type="fig" rid="F2">2</xref>). Head elongate (but cannot be measured accurately due to state of preservation), sublingual sclerite and hypopharynx with two distinct filaments (<xref ref-type="fig" rid="F3">Fig. 3</xref>). Forewing transparent (<xref ref-type="fig" rid="F4">Fig. 4</xref>), with infrequent small setae, 0.96 mm long, 0.35 mm broad; apex rounded; Sc badly preserved, not reaching C nor R; R1 reaching costal margin 0.73 mm from wing base; pterostigma absent; Rs separating from R 0.46 mm from wing base; Rs bifurcating into R2+3 and R4+5 at 0.76 mm; R2+3 curved, reaching wing margin 0.83 mm distally; R4+5 curved, reaching wing margin at 0.95 mm distally; a transverse crossvein between Rs and M; fork of M into M1 and M2 0.8 mm from wing base, but one wing is aberrant in having M simple [a frequent teratology in <tp:taxon-name>Psyllipsocidae</tp:taxon-name> as noted by <xref ref-type="bibr" rid="B10">Lienhard (1998)</xref>]; Cu1 bifurcating into Cu1a and Cu1b 0.36 mm from wing base forming a free elongate and narrow areola postica; Cu1a much longer than Cu1b; Cu2 (badly preserved) joining anal vein at posterior wing margin in a nodulus 0.28 mm from wing base (<xref ref-type="fig" rid="F5">Fig. 5</xref>); A strongly convex. Wing margin glabrous (<xref ref-type="fig" rid="F6">Fig. 6</xref>), similar in structure to that illustrated by Lienhard (1998: 111, fig. 31b). Hind wing transparent (<xref ref-type="fig" rid="F4">Fig. 4</xref>), bare and smaller than forewing, about 0.75 mm long, 0.24 mm broad; free or individualized and distinct arm of R1 missing; Rs forked into R2+3 and R4+5 0.16 mm from wing apex; basal cell present; simple M reaching wing margin apically; basal part of wing badly preserved. Hind leg with tibia + tarsi slightly longer than abdomen. Coxal rasp of Pearman’s organ present on hind leg (<xref ref-type="fig" rid="F7">Fig. 7</xref>), but without tympanum (the coxal rasp is preserved on one leg as the coxal area is missing on the other leg). Tibiae with two apical spurs on inner sides; all tarsi three-segmented with first tarsomere longer than others; pretarsal claws with a preapi<!--PageBreak-->cal tooth, without microtrichia nor pulvillus (<xref ref-type="fig" rid="F8">Fig. 8</xref>). Abdomen 0.52 mm long, 0.32 mm broad; telson with epiproct and paraproct as represented in <xref ref-type="fig" rid="F9">Figs 9</xref><xref ref-type="fig" rid="F10"/><xref ref-type="fig" rid="F11"/>–<xref ref-type="fig" rid="F12">12</xref>, paraproct with a rounded hemispherical sensory area of trichobotria, and a spine in its ventral inner side; male genitalia with simple hypandrium, aedeagus with phallosome presenting parameres with curved arms not fused anteriorly as represented in <xref ref-type="fig" rid="F9">Fig. 9</xref> (it can be seen owing to transparency of sclerites and is comparable in structure to what occurs in other <tp:taxon-name>Psyllipsocidae</tp:taxon-name> (cf. <xref ref-type="bibr" rid="B10">Lienhard 1998</xref>: 112, fig. 32b).</p></tp:treatment-sec><tp:treatment-sec><!--Section generated to contain objects referenced in tp:taxon-treatment.--><fig id="F1" position="float" orientation="portrait"><label>Figure 1.</label><caption><p>Photograph of habitus of <italic><tp:taxon-name>Libanopsyllipsocus alexanderasnitsyni</tp:taxon-name></italic> gen. et sp. n., holotype, male, specimen number 30.</p></caption><graphic xmlns:xlink="http://www.w3.org/1999/xlink" xlink:href="ZooKeys-130-153-g001.jpg" position="float" orientation="portrait" xlink:type="simple"/></fig><fig id="F2" position="float" orientation="portrait"><label>Figure 2.</label><caption><p>Drawing of habitus of <italic><tp:taxon-name>Libanopsyllipsocus alexanderasnitsyni</tp:taxon-name></italic> gen. et sp. n., holotype, male, scale bar = 0.3 mm.</p></caption><graphic xmlns:xlink="http://www.w3.org/1999/xlink" xlink:href="ZooKeys-130-153-g002.jpg" position="float" orientation="portrait" xlink:type="simple"/></fig><fig id="F3" position="float" orientation="portrait"><label>Figure 3.</label><caption><p>Photograph of hypopharynx filaments (arrows) of <italic><tp:taxon-name>Libanopsyllipsocus alexanderasnitsyni</tp:taxon-name></italic> gen. et sp. n., holotype, male.</p></caption><graphic xmlns:xlink="http://www.w3.org/1999/xlink" xlink:href="ZooKeys-130-153-g003.jpg" position="float" orientation="portrait" xlink:type="simple"/></fig><fig id="F4" position="float" orientation="portrait"><label>Figure 4.</label><caption><p>Drawing of wings of <italic><tp:taxon-name>Libanopsyllipsocus alexanderasnitsyni</tp:taxon-name></italic> gen. et sp. n., holotype, male, scale bar = 0.3 mm.</p></caption><graphic xmlns:xlink="http://www.w3.org/1999/xlink" xlink:href="ZooKeys-130-153-g004.jpg" position="float" orientation="portrait" xlink:type="simple"/></fig><fig id="F5" position="float" orientation="portrait"><label>Figure 5.</label><caption><p>Microphotograph of nodulus, arrow showing the meeting area of Cu2 and A.</p></caption><graphic xmlns:xlink="http://www.w3.org/1999/xlink" xlink:href="ZooKeys-130-153-g005.jpg" position="float" orientation="portrait" xlink:type="simple"/></fig><fig id="F6" position="float" orientation="portrait"><label>Figure 6.</label><caption><p>Microphotograph of structure of forewing margin.</p></caption><graphic xmlns:xlink="http://www.w3.org/1999/xlink" xlink:href="ZooKeys-130-153-g006.jpg" position="float" orientation="portrait" xlink:type="simple"/></fig><fig id="F7" position="float" orientation="portrait"><label>Figure 7.</label><caption><p>Microphotograph of hind leg coxal rasp (Pearman’s organ).</p></caption><graphic xmlns:xlink="http://www.w3.org/1999/xlink" xlink:href="ZooKeys-130-153-g007.jpg" position="float" orientation="portrait" xlink:type="simple"/></fig><fig id="F8" position="float" orientation="portrait"><label>Figure 8.</label><caption><p>Drawing of pretarsal claw of <italic><tp:taxon-name>Libanopsyllipsocus alexanderasnitsyni</tp:taxon-name></italic> gen. et sp. n., holotype, male, scale bar = 0.03 mm.</p></caption><graphic xmlns:xlink="http://www.w3.org/1999/xlink" xlink:href="ZooKeys-130-153-g008.jpg" position="float" orientation="portrait" xlink:type="simple"/></fig><fig id="F9" position="float" orientation="portrait"><label>Figure 9.</label><caption><p>Drawing of aedeagus of <italic><tp:taxon-name>Libanopsyllipsocus alexanderasnitsyni</tp:taxon-name></italic> gen. et sp. n., holotype, male; Ep = epiproct, Hyp = hypandrium, Par = paraproct, par = paramers, Pha = phallosome, sp = anal spine, trich = trichobothria; scale bar = 0.3 mm.</p></caption><graphic xmlns:xlink="http://www.w3.org/1999/xlink" xlink:href="ZooKeys-130-153-g009.jpg" position="float" orientation="portrait" xlink:type="simple"/></fig><fig id="F10" position="float" orientation="portrait"><label>Figure 10.</label><caption><p>Drawing of hypandrium of <italic><tp:taxon-name>Libanopsyllipsocus alexanderasnitsyni</tp:taxon-name></italic> gen. et sp. n., holotype, male; par = paraproct, ep = epiproct, trich = trichobothria; scale bar = 0.3 mm.</p></caption><graphic xmlns:xlink="http://www.w3.org/1999/xlink" xlink:href="ZooKeys-130-153-g010.jpg" position="float" orientation="portrait" xlink:type="simple"/></fig><fig id="F11" position="float" orientation="portrait"><label>Figure 11.</label><caption><p>Photograph of hypandrium and aedeagus of <italic><tp:taxon-name>Libanopsyllipsocus alexanderasnitsyni</tp:taxon-name></italic> gen. et sp. n., holotype, male.</p></caption><graphic xmlns:xlink="http://www.w3.org/1999/xlink" xlink:href="ZooKeys-130-153-g011.jpg" position="float" orientation="portrait" xlink:type="simple"/></fig><fig id="F12" position="float" orientation="portrait"><label>Figure 12.</label><caption><p>Photograph of paraproct of <italic><tp:taxon-name>Libanopsyllipsocus alexanderasnitsyni</tp:taxon-name></italic> gen. et sp. n., holotype, male; arrow shows the anal spine.</p></caption><graphic xmlns:xlink="http://www.w3.org/1999/xlink" xlink:href="ZooKeys-130-153-g012.jpg" position="float" orientation="portrait" xlink:type="simple"/></fig></tp:treatment-sec><ref-list><ref id="B10"><mixed-citation xmlns:xlink="http://www.w3.org/1999/xlink" xlink:type="simple"><person-group><name name-style="western"><surname>Lienhard</surname><given-names>C</given-names></name></person-group> (<year>1998</year>)<article-title> Psocoptères Euro-Méditerranéens.</article-title> <source>Faune de France</source> <volume>83</volume>, <fpage>1</fpage>-<lpage>533</lpage>.</mixed-citation></ref></ref-list></tp:taxon-treatment>
